# Supplementary material for: Metabolic Characteristics of Frail Older People with Diabetes Mellitus—A Systematic Search for Phenotypes
Source: Metabolites. 2023 May 29;13(6):705. doi: 10.3390/metabo13060705 (PMC10304736; doi:10.3390/metabo13060705)
Supplement: Supplementary file 1 [file metabolites-13-00705-s001.zip]

Archive with 1 entries (1 files):
- metabolites-2303565-supplementary.pdf
